# Supplementary material for: The effect of ocean warming on black sea bass (Centropristis striata) aerobic scope and hypoxia tolerance
Source: PLoS One. 2019 Jun 13;14(6):e0218390. doi: 10.1371/journal.pone.0218390 (PMC6564031; doi:10.1371/journal.pone.0218390)
Supplement: S1 Full Dataset — (XLSX) [file pone.0218390.s003.xlsx]

## Sheet: Sheet1
Notes: ND = no data; NA = not available; MO2 values in italics = not background corrected nor used in analysis
Experimental Parameters																		Raw Experimental Data
Fish #	Date	Fish_ID (during experiment)	Pre-experimental Total Length (mm)	Pre-experimental Weight (gms)	Post-experimental Weight (gms)	Sex	Target Temperature (°C)	Experimental Start Temperature (°C)	Experimental End Temperature (°C)	Experimental Start Salinity (psu)	Experimental End Salinity (psu)	Chase Time	Time In Chamber (24 hr)	Time Out of Chamber (24 hr)	Second Trial Designation	Used for Data Analysis?	Notes	RMR (mgO2/hr/kg)	MMR Chase (mgO2/hr/kg)	MMR Flume (mgO2/hr/kg)	Pre-trial Background Respiration (mgO2/hr/kg)	Post-trial Background Respiration (mgO2/hr/kg)	Absolute Aerobic Scope with Chase MMR(mgO2/hr/kg)	Factorial Aerobic Scope with Chase MMR (mgO2/kg/hr)	Absolute Aerobic Scope with Flume MMR(mgO2/hr/kg)	Factorial Aerobic Scope with Flume MMR (mgO2/kg/hr)	Pcrit (%O2 air-saturation)	Notes
1	2016-07-15	BSB04	274	264.3	256.8	ND	24	21	21	30	30	03:20:00	14:19:00	13:58:00	NA	Yes		103.1	224.2	NA	ND	ND	121.1	2.17459	NA	NA	NA
2	2016-07-15	BSB09	274	265.1	248.1	ND	24	21	21	30	30	09:09:00	14:35:00	13:58:00	NA	Yes		158	393.1	NA	ND	ND	235.1	2.48797	NA	NA	NA
3	2016-07-16	BSB05	294	336.9	301.1	ND	24	22	22	31	31	04:00:00	15:59:00	11:08:00	NA	Yes		104.76	371	NA	ND	ND	266.24	3.54143	NA	NA	NA
4	2016-07-16	BSB55	289	335.6	324.4	ND	24	22	22	31	31	07:00:00	16:20:00	11:08:00	NA	Yes		104.76	263.2	NA	ND	ND	158.44	2.51241	NA	NA	NA
5	2016-07-17	BSB31	257	247.5	227.7	ND	24	ND	24.1	ND	31.3	02:40:00	12:02:00	11:03:00	NA	Yes		100.9	258.2	NA	ND	ND	157.3	2.55897	NA	NA	NA
6	2016-07-17	BSB35	249	225.2	217.1	ND	24	ND	23	ND	31.2	02:18:00	12:23:00	11:06:00	NA	Yes		117.86	244	NA	ND	ND	126.14	2.07025	NA	NA	NA
7	2016-07-18	BSB12	264	283.4	269.9	ND	24	24.1	22.8	31.1	31.4	07:38:00	16:47:00	08:35:00	NA	Yes		114.98	253.8	NA	ND	ND	138.82	2.20734	NA	NA	NA
8	2016-07-18	BSB21	298	293.2	291.8	ND	24	24.1	22.8	31.4	31.2	07:00:00	17:24:00	08:36:00	NA	Yes		111.44	342.3	NA	ND	ND	230.86	3.07161	NA	NA	NA
9	2016-07-18	BSB25	261	244.2	238.1	ND	24	24.1	22.8	31.4	31.2	06:09:00	17:40:00	08:36:00	NA	Yes		108.9	377.5	NA	ND	ND	268.6	3.46648	NA	NA	NA
10	2016-07-18	BSB34	264	258.6	238.6	ND	24	24.1	22.8	31.1	31.4	06:10:00	17:04:00	08:35:00	NA	Yes		123.04	396.7	NA	ND	ND	273.66	3.22415	NA	NA	NA
11	2016-07-20	BSB03	253	206.7	204	ND	24	22.4	22	31.4	31	04:17:00	15:41:00	08:42:00	NA	Yes		103.6	224.2	NA	ND	ND	120.6	2.16409	NA	NA	NA
12	2016-07-20	BSB33	279	266.5	254.1	ND	24	22.4	22	31.5	31	03:40:00	15:07:00	08:42:00	NA	Yes		100.52	393.1	NA	ND	ND	292.58	3.91066	NA	NA	NA
13	2016-07-20	BSB57	253	202	195.2	ND	24	22.4	22	31.4	31	03:43:00	15:23:00	08:42:00	NA	Yes		88.7	296.2	NA	ND	ND	207.5	3.33935	NA	NA	NA
14	2016-07-21	BSB10	252	221.5	213.8	ND	24	22	22.6	31.3	31.5	05:38:00	11:04:00	09:03:00	NA	Yes		138	315.6	NA	ND	ND	177.6	2.28696	NA	NA	NA
15	2016-07-21	BSB37	270	228.2	213.2	ND	24	22	22.6	31.2	31.4	05:53:00	10:46:00	09:03:00	NA	Yes		112.1	285.7	NA	ND	ND	173.6	2.54862	NA	NA	NA
16	2016-07-21	BSB44	270	223.2	226.4	ND	24	22	22.6	31.2	31.4	05:35:00	10:13:00	09:03:00	NA	Yes		140.5	294.4	NA	ND	ND	153.9	2.09537	NA	NA	NA
17	2016-07-21	BSB53	221	213.8	213.8	ND	24	22	22.6	31.3	31.5	05:39:00	11:24:00	09:03:00	NA	Yes		173.7	310.3	NA	ND	ND	136.6	1.78641	NA	NA	NA
18	2016-07-30	BSB12	264	276.3	277	ND	27	25.5	23.6	31	30.9	04:12:00	14:04:00	13:03:00	NA	No		152.4	385.4	NA	ND	ND	ND	ND	NA	NA	NA
19	2016-07-30	BSB29	255	239	241.9	ND	27	25.5	23.6	31	30.9	02:24:00	14:17:00	13:03:00	NA	No		120.4	488	NA	ND	ND	ND	ND	NA	NA	NA
20	2016-07-30	BSB31	257	221.6	226.1	ND	27	25.5	23.7	30.8	30.6	02:34:00	13:49:00	13:02:00	NA	No		206.34	459.9	NA	ND	ND	ND	ND	NA	NA	NA
21	2016-07-30	BSB43	249	234.9	226.8	ND	27	25.5	23.7	30.8	30.6	02:08:00	13:32:00	13:02:00	NA	No		149.4	390.1	NA	ND	ND	ND	ND	NA	NA	NA
22	2016-08-02	BSB09	274	236	235.6	ND	27	27	27.5	30.9	31	03:08:00	13:27:00	10:04:00	NA	No		186.58	442.4	NA	ND	ND	ND	ND	NA	NA	NA
23	2016-08-02	BSB14	239	204.1	204.3	ND	27	27.1	27.5	30.9	30.9	02:20:00	14:08:00	10:04:00	NA	Yes		173.97	388.01	NA	10.19	9.63	214.04	2.23033	NA	NA	NA
24	2016-08-02	BSB24	260	227.6	223.9	ND	27	27	27.5	30.9	31	02:49:00	13:41:00	10:04:00	NA	Yes		164.77	418.11	NA	9.49	8.831	253.34	2.53754	NA	NA	NA
25	2016-08-02	BSB49	240	193.7	190.3	ND	27	27.1	27.5	30.9	30.9	02:11:00	13:55:00	10:04:00	NA	Yes		165.41	394.235	NA	6.94	9.9	228.825	2.38338	NA	NA	NA
26	2016-08-04	BSB02	230	201.2	201.8	ND	27	27.8	27.4	30.9	30.7	03:59:00	13:14:00	09:04:00	NA	Yes		175.78	488.9	NA	10.45	30.5569	313.12	2.78132	NA	NA	NA
27	2016-08-04	BSB10	252	221.2	227.8	ND	27	27.8	27.5	31	30.6	04:49:00	12:46:00	09:04:00	NA	No		228.8	508.4	NA	ND	ND	279.6	2.22203	NA	NA	NA
28	2016-08-04	BSB23	252	250.3	248.1	ND	27	27.8	27.4	30.9	30.7	04:05:00	13:30:00	09:04:00	NA	Yes		191.9	408.7	NA	12.27	23.7286	216.8	2.12976	NA	NA	NA
29	2016-08-04	BSB35	249	220.7	227.2	ND	27	27.8	27.5	31	30.6	04:59:00	13:02:00	09:04:00	NA	No		189.4	464.6	NA	ND	ND	275.2	2.45301	NA	NA	NA
30	2016-08-05	BSB03	253	206.1	208.3	ND	27	27.7	28	30.6	31	05:12:00	15:41:00	13:44:00	NA	No	Autoresp did not save data	NA	NA	NA	NA	NA	NA	NA	NA	NA	NA
31	2016-08-05	BSB05	294	307.8	302.3	ND	27	27.6	28	30.7	30.7	09:21:00	16:16:00	13:44:00	NA	No	Autoresp did not save data	NA	NA	NA	NA	NA	NA	NA	NA	NA	NA
32	2016-08-05	BSB15	229	210.2	208.1	ND	27	27.7	28	30.6	31	07:04:00	15:56:00	13:44:00	NA	No	Autoresp did not save data	NA	NA	NA	NA	NA	NA	NA	NA	NA	NA
33	2016-08-05	BSB18	240	218.4	223.7	ND	27	27.6	28	30.7	30.7	04:53:00	15:26:00	13:44:00	NA	No	Autoresp did not save data	NA	NA	NA	NA	NA	NA	NA	NA	NA	NA
34	2016-08-08	BSB01	242	252.8	245.5	ND	27	28.2	28.2	31.3	31.4	03:57:00	15:23:00	12:29:00	NA	Yes		207.1	401	NA	31.81	22.757	193.9	1.93626	NA	NA	NA
35	2016-08-08	BSB16	242	234.5	228.9	ND	27	28.2	28.2	31.3	31.4	02:59:00	15:15:00	12:29:00	NA	Yes		217.7	348.5	NA	23.57	21.4286	130.8	1.60083	NA	NA	NA
36	2016-08-08	BSB25	261	257.7	259.6	ND	27	28.1	28.2	31.4	31.6	03:47:00	14:59:00	12:29:00	NA	No		152.08	448.9	NA	ND	ND	ND	ND	NA	NA	NA
37	2016-08-08	BSB44	270	259.6	239.4	ND	27	28.1	28.2	31.4	31.6	04:28:00	14:46:00	12:29:00	NA	No		178.523	465.4	NA	ND	ND	ND	ND	NA	NA	NA
38	2016-08-09	BSB13	327	441.5	421.2	ND	27	27.6	27.5	31.5	31.7	06:15:00	15:33:00	12:00:00	NA	No		137.94	332.1	NA	ND	ND	ND	ND	NA	NA	NA
39	2016-08-09	BSB17	320	358.4	347.8	ND	27	27.6	27.5	31.2	31.7	05:02:00	16:15:00	12:00:00	NA	No		142.2	276	NA	ND	ND	ND	ND	NA	NA	NA
40	2016-08-09	BSB22	305	322	322.1	ND	27	27.6	27.5	31.5	31.7	04:43:00	15:46:00	12:00:00	NA	No		156.14	296.8	NA	ND	ND	ND	ND	NA	NA	NA
41	2016-08-09	BSB46	307	429.2	423.1	ND	27	27.6	27.5	31.2	31.7	04:53:00	15:59:00	12:00:00	NA	Yes		162.98	383.5	NA	21.43	23.409	220.52	2.35305	NA	NA	NA
42	2016-08-12	BSB12	264	302.6	303.6	ND	30	30.3	30	31.8	31.7	07:29:00	12:13:00	10:26:00	NA	No		176.66	433.8	NA	ND	ND	ND	ND	NA	NA	NA
43	2016-08-12	BSB33	279	276.8	278.3	ND	30	30.4	30.1	31.6	31.7	03:00:00	13:00:00	10:26:00	NA	No		257.54	459.7	NA	ND	ND	ND	ND	NA	NA	NA
44	2016-08-12	BSB55	289	401.4	411.9	ND	30	30.3	30	31.8	31.7	05:10:00	12:25:00	10:26:00	NA	No		261.792	389.3	NA	ND	ND	ND	ND	NA	NA	NA
45	2016-08-12	BSB57	253	196.2	203.5	ND	30	30.4	30.1	31.6	31.7	02:46:00	12:42:00	10:26:00	NA	No		235.806	439	NA	ND	ND	ND	ND	NA	NA	NA
46	2016-08-13	BSB04	274	302.2	294.8	ND	30	30.4	30.2	31.8	31.9	06:18:00	14:09:00	11:37:00	NA	No		207.62	486.1	NA	ND	ND	ND	ND	NA	NA	NA
47	2016-08-13	BSB21	298	301.3	315.8	ND	30	30.3	30.1	31.8	32.1	04:13:00	13:36:00	11:37:00	NA	No		258.817	477.9	NA	ND	ND	ND	ND	NA	NA	NA
48	2016-08-13	BSB29	255	253.8	253.3	ND	30	30.3	30.1	31.8	32.1	05:05:00	13:20:00	11:37:00	NA	No		243.954	494.8	NA	ND	ND	ND	ND	NA	NA	NA
49	2016-08-13	BSB34	264	250.2	252.6	ND	30	30.4	30.2	31.8	31.9	04:28:00	13:52:00	11:37:00	NA	No		277.14	428	NA	ND	ND	ND	ND	NA	NA	NA
50	2016-08-14	BSB05	294	313.7	310.3	ND	30	30.2	30.2	32	32.2	06:06:00	14:43:00	11:01:00	NA	No		277.36	489.9	NA	ND	ND	ND	ND	NA	NA	NA
51	2016-08-14	BSB09	274	245.9	246.9	ND	30	30.2	30.2	32	32.2	05:25:00	14:28:00	11:01:00	NA	No		272.242	517.8	NA	ND	ND	ND	ND	NA	NA	NA
52	2016-08-14	BSB37	270	257.6	266.9	ND	30	30.4	30.1	32	32	03:37:00	15:13:00	11:01:00	NA	No		284.56	453.4	NA	ND	ND	ND	ND	NA	NA	NA
53	2016-08-14	BSB50	258	265.1	258.4	ND	30	30.4	30.1	32	32	02:46:00	14:56:00	11:01:00	NA	Yes		201.5	500.9	NA	35.83	18.58	299.4	2.48586	NA	NA	NA
54	2016-08-15	BSB23	252	247.1	250.1	ND	30	30.5	29.9	32.3	31.5	04:17:00	14:32:00	12:02:00	NA	No		248.38	493.6	NA	ND	ND	ND	ND	NA	NA	NA
55	2016-08-15	BSB31	257	232.6	240.1	ND	30	30.4	29.7	32.4	31.6	03:21:00	14:07:00	12:02:00	NA	No		327.54	467.4	NA	ND	ND	ND	ND	NA	NA	NA
56	2016-08-15	BSB35	249	233.3	230.2	ND	30	30.4	29.7	32.4	31.6	07:32:00	14:20:00	12:02:00	NA	No		217.652	548.7	NA	ND	ND	ND	ND	NA	NA	NA
57	2016-08-15	BSB43	249	249	248.9	ND	30	30.5	29.9	32.3	31.5	03:44:00	14:47:00	12:02:00	NA	No		252.92	449.9	NA	ND	ND	ND	ND	NA	NA	NA
58	2016-08-16	BSB13	327	429	431.2	ND	30	30	30.2	31.6	32	05:42:00	14:53:00	12:30:00	NA	No		214.52	405.3	NA	ND	ND	ND	ND	NA	NA	NA
59	2016-08-16	BSB17	320	343.7	337.3	ND	30	30	30.2	31.6	32	05:26:00	14:36:00	12:30:00	NA	No		181.04	413.1	NA	ND	ND	ND	ND	NA	NA	NA
60	2016-08-16	BSB22	305	295.3	300.7	ND	30	30.3	30.2	31.6	31.8	03:29:00	15:06:00	12:30:00	NA	No		231.28	480	NA	ND	ND	ND	ND	NA	NA	NA
61	2016-08-16	BSB56	230	263.5	264	ND	30	30.3	30.2	31.6	31.8	02:21:00	15:20:00	12:30:00	NA	Yes		259.7	426.9	NA	0	1.2	167.2	1.64382	NA	NA	NA
62	2017-07-10	BSB02	274	277.7	276.6	F	12	13	13.4	29.3	32.2	04:39:00	10:22:00	08:42:00	flume	Yes		42.34	157.8	285.535	0	0	115.46	3.72697	243.195	6.74386	NA
63	2017-07-10	BSB03	282	278.1	280.6	F	12	13	13.4	29.3	32.2	04:11:00	10:49:00	08:42:00	flume	Yes		75.5	226.6	325.549	0	0	151.1	3.00132	250.049	4.3119	NA
64	2017-07-10	BSB08	281	239.4	241.8	F	12	13	13.4	29.3	32.2	04:00:00	11:23:00	08:42:00	flume	Yes		53.56	205.5	272.742	0	0	151.94	3.83682	219.182	5.09227	NA
65	2017-07-10	BSB13	281	332	338.6	F	12	13	13.4	29.3	32.2	07:25:00	11:07:00	08:42:00	flume	Yes		36.64	113.1	248.255	0	0	76.46	3.08679	211.615	6.77551	NA
66	2017-07-11	BSB04	307	361.1	365.2	F	12	13.01	13.01	32.1	32.1	07:59:00	10:55:00	08:45:00	flume	Yes		40.06	136.6	ND	0	0	96.54	3.40989	NA	NA	NA	refused to swim in flume
67	2017-07-11	BSB05	314	384.4	386.3	F	12	13.01	13.01	32.1	32.1	11:38:00	11:15:00	08:45:00	flume	Yes		36.36	233.8	268.162	0	0	197.44	6.43014	231.802	7.37519	NA
68	2017-07-11	BSB06	337	425.6	434.1	F	12	13.01	13.01	32.1	32.1	08:15:00	10:16:00	08:45:00	flume	Yes		38.42	170.7	354.506	0	0	132.28	4.443	316.086	9.22712	NA
69	2017-07-11	BSB15	296	319.9	328.1	F	12	13.01	13.01	32.1	32.1	05:08:00	10:38:00	08:45:00	flume	Yes		49.36	161.5	254.919	0	0	112.14	3.27188	205.559	5.16449	NA
70	2017-07-12	BSB01	308	363.5	355.1	F	12	13.1	13.4	32.1	31.8	08:54:00	10:38:00	08:44:00	flume	Yes		34.84	136.5	254.911	0	0	101.66	3.91791	220.071	7.31663	NA
71	2017-07-12	BSB09	301	303.5	310.4	M	12	13.1	13.4	32.1	31.8	04:32:00	11:25:00	08:44:00	flume	Yes		38.4	145.9	ND	0	0	107.5	3.79948	NA	NA	NA	refused to swim in flume
72	2017-07-12	BSB10	366	549.9	549.6	M	12	13.1	13.4	32.1	31.8	06:15:00	11:09:00	08:44:00	flume	Yes		33.68	199.9	349.289	0	0	166.22	5.93527	315.609	10.3708	NA
73	2017-07-12	BSB12	305	316.3	319.3	M	12	13.1	13.4	32.1	31.8	10:00:00	10:56:00	08:44:00	flume	Yes		44.08	137	233.977	0	0	92.92	3.10799	189.897	5.30802	NA
74	2017-07-13	BSB07	337	390.6	392.8	M	12	12.9	13	32.1	32.2	09:15:00	10:12:00	08:49:00	pcrit	Yes		55.68	169.7	NA	0	0	114.02	3.04777	NA	NA	21.1
75	2017-07-13	BSB11	296	307.7	308	F	12	12.9	13	32.1	32.2	04:12:00	09:55:00	08:49:00	pcrit	Yes		55.68	165.1	NA	0	0	109.42	2.96516	NA	NA	15
76	2017-07-13	BSB14	300	362.5	359.7	F	12	12.9	13	32.1	32.2	07:23:00	10:25:00	08:49:00	pcrit	Yes		60.69	148.7	NA	0	0	88.01	2.45016	NA	NA	19.4
77	2017-07-13	BSB16	310	387.3	383.4	F	12	12.9	13	32.1	32.2	06:31:00	09:37:00	08:49:00	pcrit	Yes		67.6	200.6	NA	0	0	133	2.96746	NA	NA	23.1
78	2017-07-17	BSB17	285	250.4	249.7	M	27	27.8	27.9	30.3	31.5	04:46:00	10:53:00	08:40:00	flume	Yes		168.32	406.17	487.805	0	5.7	237.85	2.41308	319.485	2.89808	NA
79	2017-07-17	BSB18	290	308.9	306.4	F	27	27.8	27.9	30.3	31.5	04:51:00	10:32:00	08:40:00	flume	Yes		140.31	318.17	453.61	0	2.3375	177.86	2.26762	313.3	3.23291	NA
80	2017-07-17	BSB25	349	378.9	382.7	F	27	27.8	27.9	30.3	31.5	06:11:00	10:40:00	08:40:00	flume	Yes		121.38	310	509.501	0	4.825	188.62	2.55396	388.121	4.19757	NA
81	2017-07-17	BSB26	310	355.9	356.8	F	27	27.8	27.9	30.3	31.5	05:39:00	10:25:00	08:40:00	flume	Yes		146.16	345.16	531.474	0	3.85	199	2.36152	385.314	3.63625	NA
82	2017-07-18	BSB19	295	282.2	276.8	F	27	28.2	28.1	31.5	31.4	05:40:00	12:13:00	08:47:00	flume	Yes		149.15	336.75	578.053	3.85	3.64	187.6	2.25779	428.903	3.87565	NA
83	2017-07-18	BSB20	305	345.9	355.8	F	27	28.2	28.1	31.5	31.4	08:51:00	10:29:00	08:47:00	flume	Yes		159.27	371.86	456.169	4.825	4.857	212.59	2.33478	296.899	2.86413	NA
84	2017-07-18	BSB27	315	302.2	303.4	F	27	28.2	28.1	31.5	31.4	07:35:00	10:43:00	08:47:00	flume	Yes		144.5	328.1	488.481	5.7	4.528	183.6	2.27059	343.981	3.38049	NA
85	2017-07-18	BSB30	295	287.7	282.8	F	27	28.2	28.1	31.5	31.4	05:42:00	10:02:00	08:47:00	flume	Yes		147.61	347.23	599.979	2.338	4.314	199.62	2.35235	452.369	4.06462	NA
86	2017-07-19	BSB22	398	700.4	688.2	F	27	28.1	27.5	31.4	31.5	06:56:00	10:46:00	08:59:00	flume	Yes		105.67	256.21	361.194	3.85	4.508	150.54	2.42462	255.524	3.41814	NA
87	2017-07-19	BSB28	303	300	292.4	F	27	28.1	27.5	31.4	31.5	05:06:00	10:23:00	08:59:00	flume	Yes		148.36	414.02	619.952	4.857	5.7	265.66	2.79064	471.592	4.1787	NA
88	2017-07-19	BSB29	300	339.1	347.8	F	27	28.1	27.5	31.4	31.5	05:52:00	10:34:00	08:59:00	flume	Yes		212.97	321.75	518.039	4.314	4.766	108.78	1.51078	305.069	2.43245	NA
89	2017-07-19	BSB31	300	314.1	325.5	F	27	28.1	27.5	31.4	31.5	06:43:00	10:11:00	08:59:00	flume	Yes		123.45	356.9	410.673	5.7	5.766	233.45	2.89105	287.223	3.32663	NA
90	2017-07-20	BSB21	350	458.1	ND	F	27	27.9	28	31.7	30.4	07:48:00	10:40:00	09:03:00	pcrit	Yes		143.17	369.99	NA	5.7667	12.642	226.82	2.58427	NA	NA	30.1
91	2017-07-20	BSB23	380	596.2	ND	M	27	27.9	28	31.7	30.4	06:28:00	10:52:00	09:03:00	pcrit	Yes		90.85	292.95	NA	4.7667	15.392	202.1	3.22455	NA	NA	28
92	2017-07-20	BSB24	313	380.5	ND	M	27	27.9	28	31.7	30.4	05:00:00	11:04:00	09:03:00	pcrit	Yes		135.38	342.47	NA	4.5083	21.9167	207.09	2.52969	NA	NA	35.8
93	2017-07-20	BSB32	290	289.9	ND	F	27	27.9	28	31.7	30.4	03:38:00	10:29:00	09:03:00	pcrit	Yes		143.41	375.74	NA	5.7	22.667	232.33	2.62004	NA	NA	32.5
94	2017-07-24	BSB53	315	368.8	365.3	F	17	15.9	17.1	32.8	32.2	05:43:00	10:42:00	09:00:00	flume	Yes		52.58	188.8	331.35	0	0	136.22	3.59072	278.77	6.30182	NA
95	2017-07-24	BSB55	324	405.8	403.2	F	17	15.9	17.1	32.8	32.2	07:34:00	10:31:00	09:00:00	flume	Yes		100.86	201.2	287.803	0	0	100.34	1.99484	186.943	2.85349	NA
96	2017-07-24	BSB57	340	466.1	471.9	F	17	15.9	17.1	32.8	32.2	06:40:00	10:18:00	09:00:00	flume	Yes		60.84	174.2	397.843	0	0	113.36	2.86325	337.003	6.53916	NA
97	2017-07-24	BSB60	315	353.5	354.3	F	17	15.9	17.1	32.8	32.2	05:26:00	10:04:00	09:00:00	flume	Yes		63.78	195.6	350.387	0	0	131.82	3.06679	286.607	5.49368	NA
98	2017-07-25	BSB52	303	351.2	349.9	F	17	17	16.9	32.2	32.2	06:26:00	10:19:00	08:39:00	flume	Yes		59.1	235.3	304.821	0	0	176.2	3.98139	245.721	5.15772	NA
99	2017-07-25	BSB54	398	350.9	353.9	F	17	17	16.9	32.2	32.2	05:53:00	10:31:00	08:39:00	flume	Yes		65.28	245.9	466.626	0	0	180.62	3.76685	401.346	7.14807	NA
100	2017-07-25	BSB56	283	326.9	319.8	F	17	17	16.9	32.2	32.2	07:42:00	10:07:00	08:39:00	flume	Yes		63.7	241.9	527.07	0	0	178.2	3.79749	463.37	8.27426	NA
101	2017-07-25	BSB63	291	296.8	301.9	M	17	17	16.9	32.2	32.2	04:39:00	10:41:00	08:39:00	flume	Yes		53.28	162.2	287.069	0	0	108.92	3.04429	233.789	5.38792	NA
102	2017-07-26	BSB51	332	492.4	495.5	F	17	16.9	17.6	32.2	31.9	06:26:00	10:20:00	08:50:00	flume	Yes		76.04	173.98	332.081	0	0.85	97.94	2.28801	256.041	4.36718	NA
103	2017-07-26	BSB59	361	539.4	540.4	F	17	16.9	17.6	32.2	31.9	07:38:00	10:08:00	08:50:00	flume	Yes		60.98	191.88	293.373	0	0.8	130.9	3.14661	232.393	4.81098	NA
104	2017-07-26	BSB62	344	424.8	419.5	M	17	16.9	17.6	32.2	31.9	05:07:00	10:31:00	08:50:00	flume	Yes		94.96	196.02	301.404	0	0.85	101.06	2.06424	206.444	3.17401	NA
105	2017-07-26	BSB64	308	323.8	330.1	M	17	16.9	17.6	32.2	31.9	04:09:00	10:41:00	08:50:00	flume	Yes		62.72	162.07	405.168	0	0.7	99.35	2.58402	342.448	6.45995	NA
106	2017-07-27	BSB49	347	459.4	ND	F	17	17.5	17.6	31.9	31.6	05:45:00	10:53:00	08:53:00	pcrit	Yes		90.49	263.61	NA	0.7	3.5067	173.12	2.91314	NA	NA	24.8
107	2017-07-27	BSB50	309	303.5	ND	F	17	17.5	17.6	31.9	31.6	06:36:00	10:18:00	08:53:00	pcrit	Yes		74.72	270.37	NA	0.8	3.9067	195.65	3.61844	NA	NA	18.1
108	2017-07-27	BSB58	321	434.4	ND	F	17	17.5	17.6	31.9	31.6	05:51:00	10:31:00	08:53:00	pcrit	Yes		72.75	209.89	NA	0.8167	4.8067	137.14	2.88509	NA	NA	23.9
109	2017-07-27	BSB61	343	389.2	ND	M	17	17.5	17.6	31.9	31.6	03:21:00	10:40:00	08:53:00	pcrit	Yes		56.36	258.89	NA	0.85	3.4067	202.53	4.59351	NA	NA	18.5
110	2017-07-31	BSB66	282	325.5	328.4	F	30	29.1	29.6	30.2	30.5	03:33:00	10:15:00	08:45:00	flume	Yes		150.34	364.24	513.356	0	2.325	213.9	2.42278	363.016	3.41463	NA
111	2017-07-31	BSB70	345	432.6	433.9	F	30	29.1	29.6	30.2	30.5	02:43:00	10:27:00	08:45:00	flume	Yes		153.73	328.47	ND	0	4.7375	174.74	2.13667	NA	NA	NA	looked sick, did not swim in flume
112	2017-07-31	BSB74	282	304.8	308.6	F	30	29.1	29.6	30.2	30.5	04:42:00	10:42:00	08:45:00	flume	Yes		154.76	347.47	465.282	0	4	192.71	2.24522	310.522	3.00647	NA
113	2017-07-31	BSB79	296	322.9	332.3	M	30	29.1	29.6	30.2	30.5	03:42:00	10:23:00	08:45:00	flume	Yes		159.55	425.06	457.042	0	2.325	265.51	2.66412	297.492	2.86457	NA
114	2017-08-01	BSB67	290	333.2	336.2	F	30	29.6	29.6	30.5	30.4	05:21:00	10:06:00	09:08:00	flume	Yes		171.52	373.02	454.289	4	6.633	201.5	2.17479	282.769	2.64861	NA
115	2017-08-01	BSB69	268	259.6	259.7	F	30	29.6	29.6	30.5	30.4	04:04:00	10:27:00	09:08:00	flume	Yes		158.95	402.49	562.903	2.325	7.122	243.54	2.53218	403.953	3.54139	NA
116	2017-08-01	BSB71	273	265.6	272	F	30	29.6	29.6	30.5	30.4	03:20:00	09:56:00	09:08:00	flume	Yes		170.48	421.09	789.302	4.7375	8.111	250.61	2.47003	618.822	4.62988	NA
117	2017-08-01	BSB78	295	322.8	323.7	M	30	29.6	29.6	30.5	30.4	05:39:00	10:17:00	09:08:00	flume	Yes		162.9	417.98	463.349	2.7875	6.4556	255.08	2.56587	300.449	2.84438	NA
118	2017-08-02	BSB100	302	349.5	351	F	30	29.6	30.2	30.5	30.7	03:47:00	10:53:00	08:53:00	pcrit	Yes		211.6	597.77	NA	6.633	8.415	386.17	2.825	NA	NA	44.2
119	2017-08-02	BSB73	333	425.4	427.7	F	30	29.6	30.2	30.5	30.7	02:43:00	10:19:00	08:53:00	flume	Yes		177.59	340.26	422.567	7.122	9.9	162.67	1.91599	244.977	2.37945	NA
120	2017-08-02	BSB76	348	442	451.4	F	30	29.6	30.2	30.5	30.7	05:28:00	10:32:00	08:53:00	flume	Yes		190.23	312.96	425.12	6.456	8.831	122.73	1.64517	234.89	2.23477	NA
121	2017-08-02	BSB80	313	360.9	361	F	30	29.6	30.2	30.5	30.7	04:39:00	10:44:00	08:53:00	flume	Yes		172.82	368.33	476.729	8.111	9.631	195.51	2.13129	303.909	2.75853	NA
122	2017-08-03	BSB65	341	545.5	ND	F	30	30.1	30.1	30.7	30.5	06:32:00	11:05:00	08:50:00	pcrit	Yes		159.54	344.51	NA	8.415	10.446	184.97	2.1594	NA	NA	36.3
123	2017-08-03	BSB68	284	231.1	ND	M	30	30.1	30.1	30.7	30.5	02:30:00	10:27:00	13:51:00	NA	Yes	mortality during experiment	ND	ND	NA	ND	ND	ND	ND	NA	NA	NA
124	2017-08-03	BSB72	367	562	ND	F	30	30.1	30.1	30.7	30.5	08:22:00	10:53:00	08:50:00	pcrit	Yes		212.5	343.88	NA	9.631	10.7	131.38	1.61826	NA	NA	42
125	2017-08-03	BSB77	280	280.6	ND	M	30	30.1	30.1	30.7	30.5	03:22:00	10:38:00	08:50:00	pcrit	Yes		156.11	406.8	NA	8.831	10.415	250.69	2.60585	NA	NA	29
126	2017-08-07	BSB88	333	428.1	418.4	F	22	22	22.7	31.5	30.8	03:51:00	10:20:00	08:48:00	flume	Yes		91.6	258.59	364.811	0	0.711	166.99	2.82303	273.211	3.98265	NA
127	2017-08-07	BSB91	278	316.7	313.2	F	22	22	22.7	31.5	30.8	04:05:00	10:11:00	08:48:00	flume	Yes		99.32	291.8	451.268	0	1.11	192.48	2.93798	351.948	4.54357	NA
128	2017-08-07	BSB94	310	411.1	420.2	F	22	22	22.7	31.5	30.8	06:33:00	10:33:00	08:48:00	flume	Yes		97.56	273.28	418.936	0	0.788	175.72	2.80115	321.376	4.29414	NA
129	2017-08-07	BSB95	343	466.7	464.8	F	22	22	22.7	31.5	30.8	09:22:00	10:48:00	08:48:00	flume	Yes		104.76	255.74	386.052	0	1.05	150.98	2.4412	281.292	3.68511	NA
130	2017-08-08	BSB84	259	244.5	247.7	M	22	21.7	21.7	30.9	31.6	04:57:00	10:52:00	08:59:00	flume	Yes		106.29	297.4	598.05	0.711	2.0667	191.11	2.79801	491.76	5.62659	NA
131	2017-08-08	BSB85	278	280	282.8	M	22	21.7	21.7	30.9	31.6	04:51:00	11:06:00	08:59:00	flume	Yes		108.41	262.68	597.281	1.111	1.9777	154.27	2.42302	488.871	5.50946	NA
132	2017-08-08	BSB87	278	261.7	257.1	F	22	21.7	21.7	30.9	31.6	04:13:00	10:40:00	08:59:00	flume	Yes		92.69	215	295.687	0.7889	2.411	122.31	2.31956	202.997	3.19006	NA
133	2017-08-08	BSB89	270	306.1	309.1	F	22	21.7	21.7	30.9	31.6	04:48:00	10:30:00	08:59:00	flume	Yes		110.77	291.98	480.501	1.05	2.7	181.21	2.63591	369.731	4.33783	NA
134	2017-08-09	BSB82	309	411	404.4	M	22	21.7	22.3	31.6	31.5	04:14:00	11:00:00	08:55:00	flume	Yes		94.74	256.45	519.216	2.411	3.714	161.71	2.70688	424.476	5.48043	NA
135	2017-08-09	BSB83	301	303.5	304.5	M	22	21.7	22.3	31.6	31.5	06:48:00	10:36:00	08:55:00	flume	Yes		77.61	241.15	548.236	1.9778	3.4286	163.54	3.1072	470.626	7.06399	NA
136	2017-08-09	BSB86	321	441.1	449.4	F	22	21.7	22.3	31.6	31.5	08:08:00	10:50:00	08:55:00	flume	Yes		99.03	295.26	515.067	2.0667	3.2	196.23	2.98152	416.037	5.20112	NA
137	2017-08-09	BSB96	376	518.7	521.1	F	22	21.7	22.3	31.6	31.5	04:26:00	11:10:00	08:55:00	flume	Yes		99.25	213.67	304.185	2.7	3.4857	114.42	2.15285	204.935	3.06484	NA
138	2017-08-10	BSB81	343	571.1	ND	M	22	22.3	22.2	31.5	31.2	04:17:00	10:51:00	08:49:00	pcrit	Yes		91.53	411.65	NA	3.486	6.35	320.12	4.49743	NA	NA	21.1
139	2017-08-10	BSB90	322	399.3	ND	F	22	22.3	22.2	31.5	31.2	03:30:00	10:15:00	08:49:00	pcrit	Yes		73	231.62	NA	3.2	7.13	158.62	3.17288	NA	NA	18.7
140	2017-08-10	BSB92	370	602.3	ND	F	22	22.3	22.2	31.5	31.2	06:54:00	10:28:00	08:49:00	pcrit	Yes		81.67	222.44	NA	3.429	5.46	140.77	2.72364	NA	NA	24.3
141	2017-08-10	BSB93	344	493.2	ND	F	22	22.3	22.2	31.5	31.2	02:55:00	10:39:00	08:49:00	pcrit	Yes		82.47	308.71	NA	3.714	6.29	226.24	3.7433	NA	NA	23
142	2017-08-14	BSB35	308	383.9	383.9	F	30chronic	29.8	29.6	32.1	32	03:30:00	11:05:00	09:19:00	flume	Yes		147.72	297.39	364.11	0	5.714	149.67	2.0132	216.39	2.46487	NA
143	2017-08-14	BSB47	285	309.1	307.1	F	30chronic	29.8	29.6	32.1	32	05:36:00	10:40:00	09:19:00	flume	Yes		156.41	300.12	370.179	0	3.971	143.71	1.9188	213.769	2.36672	NA
144	2017-08-14	BSB48	295	324	337.8	F	30chronic	29.8	29.6	32.1	32	05:10:00	10:53:00	09:19:00	flume	Yes		163.56	258.01	ND	0	4.843	94.45	1.57746	NA	NA	NA	looked sick, did not swim in flume
145	2017-08-15	BSB101	265	247.3	242.6	F	30chronic	29.6	29.9	32.2	32.4	04:39:00	10:43:00	08:55:00	flume	Yes		159.29	402.49	526.026	4.8429	7.557	243.2	2.52678	366.736	3.30232	NA
146	2017-08-15	BSB102	311	286.4	286	F	30chronic	29.6	29.9	32.2	32.4	03:10:00	10:31:00	08:55:00	flume	Yes		207.66	325.09	351.098	3.3714	5.5714	117.43	1.56549	143.438	1.69073	NA
147	2017-08-15	BSB106	310	408.6	ND	F	30chronic	29.6	29.9	32.2	32.4	02:33:00	10:20:00	12:04:00	NA	Yes	mortality during experiment	ND	ND	ND	ND	ND	ND	ND	NA	NA	NA
148	2017-08-15	BSB33	286	223.6	ND	F	30chronic	29.6	29.9	32.2	32.4	ND	10:49:00	10:53:00	NA	Yes	mortality during experiment	ND	ND	ND	ND	ND	ND	ND	NA	NA	NA
149	2017-08-16	BSB103	311	420.6	ND	F	30chronic	29.9	29.9	32.4	32.2	03:21:00	10:05:00	09:15:00	pcrit	Yes		156.77	266.71	NA	5.571	9.488	109.94	1.70128	NA	NA	45.5
150	2017-08-16	BSB105	260	347.2	ND	F	30chronic	29.9	29.9	32.4	32.2	02:53:00	10:26:00	09:15:00	pcrit	Yes		168.12	266.86	NA	5.7143	11.1588	98.74	1.58732	NA	NA	41.8
151	2017-08-16	BSB37	325	384.1	ND	F	30chronic	29.9	29.9	32.4	32.2	02:31:00	10:14:00	09:15:00	pcrit	Yes		157.99	324.2	NA	7.557	10.194	166.21	2.05203	NA	NA	30.9
152	2017-08-16	BSB41	373	617.1	ND	F	30chronic	29.9	29.9	32.4	32.2	02:37:00	09:57:00	09:15:00	pcrit	Yes		138.05	279.01	NA	3.971	6.935	140.96	2.02108	NA	NA	36.3
